# Supplementary material for: The Many Faces of Philadelphia: A Mature T-Cell Lymphoma with Variant Philadelphia-Translocation and Duplication of the Philadelphia Chromosome
Source: Hematol Rep. 2025 Jan 6;17(1):1. doi: 10.3390/hematolrep17010001 (PMC11755446; doi:10.3390/hematolrep17010001)
Supplement: Supplementary file 1 [file hematolrep-17-00001-s001.zip]

Archive with 1 entries (1 files):
- hematolrep-3302215-supplementary.pdf
